# Supplementary material for: Searching for Biomarkers in the Blood of Patients at Risk of Developing Parkinson’s Disease at the Prodromal Stage
Source: Int J Mol Sci. 2023 Jan 17;24(3):1842. doi: 10.3390/ijms24031842 (PMC9915927; doi:10.3390/ijms24031842)
Supplement: Supplementary file 1 [file ijms-24-01842-s001.zip]

Archive with 1 entries (1 files):
- ijms-2121955-supplementary.pdf
